# Supplementary material for: Neuromorphological Alterations in the Somatosensory System of Adolescent Idiopathic Scoliosis: A Systematic Review of Magnetic Resonance Imaging Studies
Source: Children (Basel). 2026 Apr 1;13(4):499. doi: 10.3390/children13040499 (PMC13115505; doi:10.3390/children13040499)
Supplement: Supplementary file 1 [file children-13-00499-s001.zip]

Archive with 4 entries (2 files):
- children-4148810-supplementary/
- children-4148810-supplementary/children-4148810-supplementary -new/
- children-4148810-supplementary/children-4148810-supplementary -new/children-4148810-supplementary.pdf
- children-4148810-supplementary/children-4148810-supplementary -new/PRISMA_2020_checklist.pdf
